# Supplementary material for: Genetically controlled membrane synthesis in liposomes
Source: Nat Commun. 2020 Aug 28;11:4317. doi: 10.1038/s41467-020-17863-5 (PMC7455746; doi:10.1038/s41467-020-17863-5)
Supplement: Supplementary file 4 — Source Data [file 41467_2020_17863_MOESM4_ESM.xlsx]

## Sheet: Figure 1
Panel b
Peptide: SSVAVSWIGK
	SP6 RNAP	4	2	1	0.4	0.1	0.04	0.01	0.001
	Experiment 1	0.00902861	0.00546018	0.00217474	0.00052094	0.00017807	2.29e-05	1.54e-05	1.25e-05
	Experiment 2	0.00512254	0.00272538	0.000693696	0.000689509	0.000149904	NaN	8.3e-06	2.37e-05
	Experiment 3	0.00701742	0.00282042	0.00143066	0.000802022	0.000281706	NaN	NaN	1.66e-05
	mean	0.00705619	0.00366866	0.00143303	0.000670824	0.000203227	2.29e-05	1.185e-05	1.76e-05
	std	0.00195332	0.00155223	0.000740523	0.00014147	6.94088e-05	0	5.02046e-06	5.66657e-06
Peptide: DLQSIADYPVK
	SP6 RNAP	4	2	1	0.4	0.1	0.04	0.01	0.001
	Experiment 1	0.00540476	0.00753339	0.00697849	0.0077245	0.00788749	0.0100262	0.0131309	0.0109405
	Experiment 2	0.00666326	0.00604208	0.00614103	0.00705414	0.0122163	NaN	0.010611	0.00844006
	Experiment 3	0.00477521	0.00380919	0.00715875	0.00975401	0.00867096	NaN	NaN	0.00788296
	mean	0.00561441	0.00579489	0.00675942	0.00817755	0.00959159	0.0100262	0.011871	0.00908783
	std	0.000961327	0.00187437	0.000543076	0.00140579	0.00230658	0	0.00178179	0.00162843
Panel c
	SP6 RNAP		4	2	1	0.4	0.1	0.04	0.01	0.001
	DOPE	Experiment 1	1560.18	1505.6	2088.15	2787.99	2102.74	4541.97	7216.48	6182.26
		Experiment 2	1100.52	2227.04	2128.72	5309.07	4498.5	NaN	NaN	9768.51
		Experiment 3	2122.59	3238.1	3929.57	3567.61	10708.1	5076.77	11039.5	9322.16
	DOPG	Experiment 1	7235.82	7353.45	5099.63	7097.57	1091.35	682.726	180.401	0
		Experiment 2	11962.7	13915.7	11172.3	10100.2	4387.71	NaN	NaN	0
		Experiment 3	27667.5	25720.6	18678.4	9910.56	3308.28	278.367	232.05	42.3794
	DOPE/(DOPE+DOPG)	mean	0.110957	0.139909	0.208123	0.297087	0.642842	0.908673	0.977512	0.998491
		std	0.0578845	0.0291152	0.0716845	0.0419981	0.129563	0.0556433	0.00268804	0.00261281
	DOPG/(DOPE+DOPG)	mean	0.889043	0.860091	0.791877	0.702913	0.357158	0.0913271	0.022488	0.00150851
		std	0.0578845	0.0291152	0.0716845	0.0419981	0.129563	0.0556433	0.00268804	0.00261281

## Sheet: Figure 2
	All in micromolar
	DOPE (circles)	DOPE (diamonds)	DOPE (squares)	DOPG (circles)	DOPG (diamonds)	DOPG (squares)	PG content (circles)	PG content (diamonds)	PG content (squares)	13C-DOPE (circles)	13C-DOPE (diamonds)	13C-DOPE (squares)	13C-DOPG (circles)	13C-DOPG (diamonds)	13C-DOPG (squares)	13C-DOPE + 13C-DOPG (circles)	13C-DOPE + 13C-DOPG (diamonds)	13C-DOPE + 13C-DOPG (squares)
with SP6	137.125	165.171	95.421	0	56.2296	0	0	12.6986	0	9.90332	14.3462	3.23676	7.92655	8.13702	3.27517	17.8299	22.4832	6.51193
	127.49	53.1004	55.2793	9.73692	185.599	6.21424	3.54774	38.8771	5.05276	12.3323	38.213	7.03276	5.94921	0	2.0422	18.2815	38.213	9.07496
	127.028	23.602	33.708	48.3355	198.124	23.3597	13.7815	44.6777	20.4667	18.5225	33.7933	11.851	4.4257	0	0.513987	22.9482	33.7933	12.365
	33.5639	93.9504	14.8721	77.2954	226.441	43.574	34.8619	35.3382	37.2771	32.4037	32.7488	17.0689	0.0120971	0	0.0623766	32.4158	32.7488	17.1313
	0.205869	0	0.0318313	29.8746	125.975	50.0642	49.6578	50	49.9682	26.8984	42.6647	19.7915	0	0	0	26.8984	42.6647	19.7915
without SP6	113.693	52.3694	63.5318	0	16.8526	0.000850704	0	12.1729	0.000669502	6.09527	7.90492	4.50048	0	0	0	6.09527	7.90492	4.50048
	109.674	96.4951	48.3063	7.78355	53.0671	5.12317	3.31334	17.7408	4.79433	12.2662	14.9161	7.27744	0	0	0	12.2662	14.9161	7.27744
	64.9311	187.025	37.2199	25.3004	83.0673	24.6494	14.0197	15.3776	19.9205	22.3278	19.1183	13.6221	0	0	0	22.3278	19.1183	13.6221
	29.9261	71.5719	14.7127	68.459	136.714	38.6494	34.7914	32.8189	36.2143	27.6697	30.7492	17.3139	0	0	0	27.6697	30.7492	17.3139
	0.0538322	0	0	38.2283	64.3414	51.7822	49.9297	50	50	27.5091	17.093	19.3834	0	0	0	27.5091	17.093	19.3834

## Sheet: Figure 3
Panel d											Panel e
	Precursor	none	none	C18:1	C18:1	C16:0	C16:0	mixed	mixed			Precursor	none	none	C18:1	C18:1	C16:0	C16:0	mixed	mixed
	SP6 RNAP	minus	plus	minus	plus	minus	plus	minus	plus			SP6 RNAP	minus	plus	minus	plus	minus	plus	minus	plus
DOPE	Experiment 1	1.12019	0.785417	9.90536	7.33972	0.981008	0.82112	1.30354	1.33558		DOPE	Experiment 1	1.07927	0.792622	19.3147	15.932	1.17311	0.766517	2.06676	1.51867
	Experiment 2	1.10831	0.768119	22.7699	14.979	0.841111	0.819726	1.63206	2.18696			Experiment 2	0.820344	1.74111	30.7707	20.3075	0.723024	1.80897	1.30346	3.34774
	Experiment 3	0.458988	0.389879	25.8996	16.9687	0.987777	0.561075	3.73552	1.60791			Experiment 3	1.03432	1.26763	39.2132	21.5411	0.716887	1.72975	3.63816	2.63604
	mean	0.895829	0.647805	19.525	13.0958	0.936632	0.733973	2.22371	1.71015			mean	0.977979	1.26712	29.7662	19.2602	0.871007	1.43508	2.33613	2.50082
DOPG	Experiment 1	-0.0782768	-0.0874993	-0.087829	6.60844	-0.0911674	-0.0893579	-0.0938967	0.0205984		DOPG	Experiment 1	-0.0840622	-0.0784846	-0.0451674	6.3169	-0.0938967	-0.0938967	-0.0831754	0.287016
	Experiment 2	-0.341764	-0.347435	-0.334658	7.11874	-0.355396	-0.347253	-0.349269	0.360965			Experiment 2	-0.351968	-0.348406	-0.211921	8.68742	-0.349478	-0.347111	-0.347351	0.878054
	Experiment 3	-0.422786	-0.434849	-0.434849	4.73845	-0.434849	-0.434849	-0.434849	0.0312381			Experiment 3	-0.420664	-0.434849	-0.303567	3.36501	-0.419859	-0.434849	-0.417216	-0.018313
	mean	-0.280942	-0.289928	-0.285779	6.15521	-0.293804	-0.290486	-0.292672	0.137601			mean	-0.285565	-0.287246	-0.186885	6.12311	-0.287744	-0.291952	-0.282581	0.382253
DPPE	Experiment 1	-0.226963	-0.222391	-0.175068	-0.214269	8.18706	7.07747	1.31443	2.37707		DPPE	Experiment 1	-0.184053	-0.212087	-0.220235	-0.183221	17.9325	14.1927	2.90024	2.27863
	Experiment 2	-0.651087	-0.560557	-0.312047	-0.687844	17.4455	18.553	1.50684	1.85609			Experiment 2	-0.67191	-0.562335	-0.680827	-0.512232	35.215	25.227	5.44362	0.564195
	Experiment 3	-0.626393	-0.611301	-0.634372	-0.598174	15.1477	1.93709	3.24617	-0.412955			Experiment 3	-0.596329	-0.651643	-0.637836	-0.651643	16.138	4.29922	4.21603	-0.127202
	mean	-0.501481	-0.46475	-0.373829	-0.500096	13.5934	9.1892	2.02248	1.2734			mean	-0.484098	-0.475355	-0.512966	-0.449032	23.0952	14.573	4.18663	0.905208
DPPG	Experiment 1	-0.152198	-0.152198	-0.146442	-0.152198	-0.147243	3.53459	-0.142488	0.907209		DPPG	Experiment 1	-0.143766	-0.147523	-0.152198	-0.152198	-0.11981	9.86877	-0.145546	0.810827
	Experiment 2	-0.579678	-0.585419	-0.578904	-0.585004	-0.556862	8.53305	-0.580132	0.248402			Experiment 2	-0.576836	-0.585558	-0.584413	-0.568045	-0.388689	14.4365	-0.555659	0.239576
	Experiment 3	-0.510147	-0.553506	-0.553506	-0.553506	-0.512601	1.51681	-0.510841	-0.306229			Experiment 3	-0.553506	-0.532156	-0.537324	-0.553506	-0.515128	1.84684	-0.553506	-0.142872
	mean	-0.414008	-0.430374	-0.426284	-0.430236	-0.405569	4.52815	-0.411154	0.283128			mean	-0.424703	-0.421746	-0.424645	-0.424583	-0.341209	8.71735	-0.418237	0.302511
POPE	Experiment 1	-0.177481	-0.177481	-0.177481	-0.163646	-0.157519	-0.1267	12.922	15.317		POPE	Experiment 1	-0.161206	-0.124404	-0.12172	-0.177481	-0.134504	-0.137854	20.9966	25.9118
	Experiment 2	-0.732531	-0.724059	-0.726441	-0.743978	-0.653345	-0.738903	14.7695	29.1791			Experiment 2	-0.722988	-0.738512	-0.71965	-0.661958	-0.457669	-0.682795	26.035	27.1925
	Experiment 3	-0.771059	-0.626244	-0.57226	-0.658947	-0.550848	-0.734553	34.4494	2.31187			Experiment 3	-0.708708	-0.732894	-0.652081	-0.655117	-0.576288	-0.771059	39.9162	4.168
	mean	-0.560357	-0.509261	-0.492061	-0.52219	-0.453904	-0.533385	20.7136	15.6026			mean	-0.530967	-0.531937	-0.497817	-0.498185	-0.389487	-0.530569	28.9826	19.0908
POPG	Experiment 1	-0.140551	-0.15071	-0.15071	-0.143991	-0.142014	-0.135941	-0.146681	3.40408		POPG	Experiment 1	-0.13771	-0.139952	-0.14541	-0.146521	-0.145621	-0.12097	-0.10011	4.33903
	Experiment 2	-0.54541	-0.540381	-0.538609	-0.53186	-0.5522	-0.494487	-0.475713	11.7541			Experiment 2	-0.5522	-0.528898	-0.543315	-0.409339	-0.512422	-0.309934	-0.296621	13.7495
	Experiment 3	-0.348051	-0.275208	-0.353967	-0.351192	-0.355613	-0.391523	-0.324161	2.74544			Experiment 3	-0.391523	-0.391523	-0.354417	-0.391523	-0.341965	-0.164512	-0.391523	3.50136
	mean	-0.344671	-0.3221	-0.347762	-0.342348	-0.349942	-0.34065	-0.315519	5.96787			mean	-0.360478	-0.353457	-0.347714	-0.315794	-0.333336	-0.198472	-0.262751	7.19663

## Sheet: Figure 4
Panel d
NBD Rim intensity
		NBD rim intensity -->
Protease in and out	Experiment 1	177.101	231.819	185.874	313.066	248.79	309.647	238.212	169.714	152.435	188.351	301.919	287.676	159.379	286.845	282.287	287.623	162.143	179.694	162.156	176.771	265.207	169.832	97.8355	204.2	166.333	213.587	220.361	199.645	123.951	162.189	215.388	408.417	196.428	319.353	380.257	167.463	181.19	185.117	156.77	238.566	174.698	318.027	199.566	382.06	200.688	271.041	193.103	287.844
	Experiment 2	1064.8	1059.84	836.833	741.587	696.806	665.191	555.194	584.611	870.551	672.442	545.554	551.473	609.273	607.216	610.433	340.238	632.683	590.585	841.662	827.269	581.118	613.361	520.853	1005.38	479.591	493.829	725.87	369.124	1025.55	1101.63	530.003	699.697	635	478.512	754.625	571.833	1802.77	760.847	386.994	910.379	605.761	677.234	696.065	627.808	705.567	1133.65	759.549	577.415
	Experiment 3	354.806	387.771	274.769	374.92	392.438	413.85	640.001	426.425	433.555	341.707	402	1111.47	778.67	398	455.712	316.466	304.072	475.784	390.296	447.333	272.591	297.229	531.232	599.691	263.885	438.048	1005.29	513.684	496.538	289.898	569.721	451.15	455.286	1055.71	591.2	281.779	431.7	359.827	591.365	595.684	356.894	477.842	786.204	808.062	470.717	485.363	330.646	420.275
Protease out	Experiment 1	134.363	269.762	289.047	341.046	212.389	357.223	535.023	354.851	207.835	259.18	233.148	256.069	176.619	204.736	296.88	188.87	186.991	207.346	313.5	230.684	330.342	200.892	186.657	277.522	238.083	272.204	246.518	205.778	259.5	196.781	219.382	158.254	238.48	159.731	318.974	207.281	193.965	343.609	302	174.796	300.707	113.855	307.079	207.179	417.269	184.168	199.092	156.426
	Experiment 2	718.455	527.822	1677.11	524.947	600.5	2911.96	675.573	2738.56	575.042	748.674	492.307	325.409	351.13	976.98	479.567	556.655	861.945	545.845	324.893	522.244	472.344	474.277	649.549	3041.15	3413.97	661.909	789.105	583.793	853.278	957.047	483.401	1155.88	586.529	805.857	465.142	601.822	805.676	1941.25	695.551	719.922	903.263	530.712	1576	512.528	1071.15	813.45	418.647	548.348
	Experiment 3	184.869	256.481	450.375	334.082	397.454	146.643	187.858	343.156	343.156	207.244	209.327	165.302	340.277	252.495	357.834	473.911	699.653	440.502	314.744	312.562	405.541	296.801	266.925	295.185	509.947	171.647	779.712	289.664	222.545	376.017	610.955	323.055	298.339	304.019	459.237	337.216	211.874	333.161	353.344	349.942	225.898	215.197	372.2	647.004	387.087	353.32	511.875	209.43
No protease	Experiment 1	206.604	402.339	367.567	148.788	247	178.448	465	188.371	290.618	226.364	320.058	294.793	420.183	443.462	478.429	339	267.508	441.265	570.544	1155.08	480.221	293.738	194.625	370.685	132.5	276.046	263.663	229.429	310.798	134	206.759	315.735	132.5	1636.92	143.412	358.169	195.03	307.935	282.347	1107.02	276.795	197.867	153.237	153.896	315.019	115.436	186.06	146.654
	Experiment 2	656.098	1369.41	972.832	861.393	1056.68	1165.25	838.562	836.99	2135.82	733.711	651.423	737.334	1041.11	1197.7	1387.59	843.184	846.473	790.346	681.192	475.979	689.576	929.399	2043.69	955.12	1060.43	2611.8	855.339	830.197	1325.83	2508.14	881.556	1769.34	1427.47	784.778	933.441	549.278	601.042	752.309	558.087	1583.05	888.923	640.505	934.538	1273.29	1371.7	1637.99	957.217	641.506
	Experiment 3	159.196	128.5	585.489	419.351	253.935	377.5	188.208	445.813	307.143	873.102	183.63	176.101	399.5	381.865	172.648	213.434	160.637	150.918	726.399	1851.27	1277.63	259.329	234.286	387.25	625.389	212.074	301.012	578.406	183.09	393.809	190.775	443.638	341.44	206.714	330	392.166	330.471	445.062	1180.86	936.957	1128.82	307.241	502.5	321.567	305.616	340.094	257.546	479
Threshold	Experiment 1	394.197
	Experiment 2	1387.5
	Experiment 3	781.627
Percentage enriched
		%
Protease in and out	Experiment 1	4.91803
	Experiment 2	5.58376
	Experiment 3	4.1841
	Mean	4.8953
Protease out	Experiment 1	16.0714
	Experiment 2	10.4478
	Experiment 3	9.01961
	Mean	11.8463
No protease	Experiment 1	22.6027
	Experiment 2	25.7669
	Experiment 3	6.63265
	Mean	18.3341
[truncated: 407 more columns]

## Sheet: Figure 5
Panel d
		lactC2-eGFP rim intensity per liposome (a.u.)-->
Plus pGEMM7 delta psd plus oleoyl CoA	Experiment 1	579.778	2677.44	149.429	490.238	784.206	192.54	404.952	202.365	368.778	357.603	2223.41	171.905	152	340.683	861.111	170.111	264.381	460.873	592.841	680.667	443.508	436.571	421.889	268.429	2096.03	475.095	542.746	377.952	236.016	655.873	425.841	206.413	206.746	741.587	1109.94	138.048	2492.67	164.27	295.206	164.635	268.095	709.714	653.889	319.238	3009.76	1713.52	896.889	238.952
	Experiment 2	795.016	568.063	4095	306.111	4095	736.46	427.857	321.635	229.19	227.603	271.746	3970.37	204.984	818.889	811.016	557.444	988.19	803.937	333.587	258.317	595.714	184.095	414.238	435	250.619	1618.92	255.984	1625.75	3093.33	3600.25	566.841	986.302	342.365	862.746	382.032	942.508	686.889	298.571	388.365	266.492	312.667	4037	1385.54	374.333	125.222	465.857	742.143	130.825
	Experiment 3	1756.3	182.635	115.905	118.556	1225.7	2042.62	1630.43	726.175	3247.24	668.556	172.73	373.937	1085.46	1163.49	2082.21	342.746	295.81	1890.03	3725.6	2080.17	1725.1	921.286	2860.19	609.175	3538.57	679.206	574.889	525.143	378.746	2740.21	1804.44	975.651	622.317	685.159	1202.78	2851.51	753.778	1275.89	2475.24	750.286	2498.32	3246.6	1415.94	1099.51	598.27	3011.86	1839.16	2960.79
Plus pGEMM7 delta psd minus oleoyl CoA	Experiment 1	131.857	154.365	191.825	212.651	191.825	128.095	296.175	173.175	186.905	200.524	136.921	136.46	157.857	139.032	116.175	111.857	144.556	188.603	132.762	508.714	136.413	140.111	186.206	139.556	138.46	192.238	193.302	184.032	192.111	132.365	189.095	165.54	184.46	137.762	150.556	115	152.254	190.889	117.952	142.333	184.238	191.746	130.714	168.286	173.095	225.095	128.524	130.556
	Experiment 2	219.508	153.444	129.206	161.556	145.032	154.651	155.317	155.81	199.063	122.698	157.968	190.857	132.857	172.683	136.317	159.413	132	160.683	135.746	197.556	158.444	162.492	297.079	138.841	140.968	168.429	195.81	160.397	133.508	133.968	180.175	165.635	158.397	139.381	234.222	120.651	155.841	146.619	137.952	157.444	145.381	128.476	179.921	137.095	154.825	122.571	137.571	172.952
	Experiment 3	147.413	158.143	139.905	135.063	158.921	148.444	115.143	137.889	132.54	125.143	141.302	126.587	143.508	137.175	164.143	132.651	139.667	118.429	110.175	134.238	115.349	149.206	136.603	141.476	122.381	135.905	144.73	147.333	147.016	136.413	128.873	116.444	144.476	120.175	144	147.222	127.873	119.667	426.937	112.413	122.429	108.968	117.111	145.54	122.968	111.492	135.206	115.778
	Experiment 4	170.381	134.302	139.254	170.889	157.73	142.079	149.476	200.619	132.698	357.238	127.016	138.016	571.603	134.444	113.46	98.1905	99.7619	751.444	122.905	120.524	192.794	105.635	129.206	123.27	197.841	282.794	222.556	124.063	102.397	167.159	178.429	933.063	273.857	189.317	863.603	139.984	169.937	128.397	131.238	162.079	221.286	145.286	254.762	205.143	172.286	105.286	140.159	154.746
MinuspGEMM7 delta psd minus oleoyl CoA	Experiment 1	150.667	138.143	181.794	104.73	115.127	170.206	114.81	188.111	166.889	161.444	171.413	114.508	169.952	121.873	138.889	167.254	143.778	134.778	161.524	195.317	110.635	215.905	185.159	1060.63	126.984	169.921	227.063	176.365	147.556	130.476	137.413	121.571	218.317	112.476	150.762	157.349	147.492	147.19	126.651	202.46	103.667	139.556	144.984	114.73	149.111	176.048	177.127	124.73
	Experiment 2	840.524	150.079	157.286	126.698	151	126.873	120.73	152.984	122.095	159.873	188.714	123.397	164.889	135.698	129.46	150.587	161.841	153.841	136.302	128.778	140.222	164.444	153.429	149.952	361.889	151.968	132.206	166.397	129.222	139.317	127.27	146.476	157.857	160.317	125.571	152.238	153.698	125.556	137.063	148.778	121.556	182.984	161.508	118.381	111.587	135.714	130.143	147.175
Panel e
threshold	422.36
		Percentage enriched (%)
Plus pGEMM7 delta psd plus oleoyl CoA	Experiment 1	35.6391
	Experiment 2	66.4935
	Experiment 3	65.6104
Plus pGEMM7 delta psd minus oleoyl CoA	Experiment 1	1.56495
	Experiment 2	2.64706
	Experiment 3	1.40845
	Experiment 4	17.4769
MinuspGEMM7 delta psd minus oleoyl CoA	Experiment 1	2.74725
	Experiment 2	2.58398
[truncated: 2,950 more columns]

## Sheet: Figure 6
Panel b
				Intensity per time point -->
Liposome #	Plateau time (min)	rate (a.u./min)	t(h)	0	0.5	1	1.5	2	2.5	3	3.5	4	4.5	5	5.5	6	6.5	7	7.5	8	8.5	9	9.5	10	10.5	11	11.5	12	12.5	13	13.5	14	14.5	15	15.5	16	16.5	17
1	360.507	3.54842		114	113.651	150.603	154.111	225.698	330.254	444.476	581.714	694.809	845.143	888.698	846.079	967.968	1001.75	921.698	1053.38	1072.11	980.984	1030.33	1015.67	1023.16	1124.68	1061.19	1092.46	982.127	1000.43	1013.13	1193.57	1054.59	1158.35	1079.94	1171.95	894.556	1318.27	1348.11
2	217.333	10.456		118.905	113.809	169.651	339.73	526.698	837.809	1089.68	1284.44	1407.11	1506.11	1526.51	1516.71	1616.62	1463.56	1528.06	1744.92	1579.22	1563.33	1475.33	1447.7	1483.1	1485.48	1555.7	1666.17	1576.84	1586.1	1730.3	1459.16	1624.19	1581.41	1504.75	1443.79	1475.22	1623.65	1408.41
3	266.731	6.57094		117.143	114.873	201.46	428.857	694.968	970.556	1289.86	1382.24	1536.73	1368.52	1347.56	1565.83	1445.43	1688.19	1474.3	1606.49	1438.95	1472	1318.49	1445.29	1736.63	1347.49	1616.14	1975.11	1837.27	1634.16	1562.03	1758.14	1557.22	1559.62	1658.67	1974.32	2041.48	1921.92	1912.73
4	201.112	8.17122		116.619	117.857	135.127	322.127	612.619	872.937	1054.67	1121.32	1154.54	1172.62	1258.35	1239.29	1143.92	1074.97	1156.71	1226	1054.73	1300.03	1238.89	1543.38	1306.25	1315.41	1313.25	1381.92	1255.95	1316.4	1296.21	1400.95	1323.14	1318.65	1435.29	1270.71	1148.87	1165.54	1258.14
5	266.325	15.2484		237.921	124.952	268.762	600.683	1152.89	1737.37	2037.98	2298.49	2386.27	2725.94	2802.48	2984.62	3243.98	3228.03	3317.91	3368.38	3441.09	3551.71	3476.41	3453.65	3460.3	3374.73	3394.48	3528.64	3434.14	3397.08	3322.27	3290.06	3322.06	3375.08	3307.82	3017.59	2818.79	3202.57	3034.27
6	304.537	3.82031		104.54	110.175	112.698	136.365	174.46	261.587	378.587	481.603	591.492	672.127	682.46	745.778	790.476	784.857	814.524	875.905	858.635	877.206	853.857	885.921	864.794	874.286	865.127	835.429	813.127	811.127	827.968	860.794	832.444	830.857	850.063	829.635	815.302	827.111	806.381
7	192.19	17.7614		95.127	101.286	102.936	457.365	998.444	1465.62	1750.21	1964.08	1962.16	2217.19	2437.38	2347.62	2315.79	2412.44	2189.25	2235.43	2186.09	2160.22	1988.9	2036.63	1993.35	2359.32	2334.52	2333.22	2305.18	2519.13	2109.21	2408.7	2104.67	2164.64	2243.09	2340.11	2343.27	2061.7	2240.35
8	461.134	5.91769		931.206	109.032	118.476	254.27	491.508	714.444	891.746	1179.63	1386.11	1192.03	1604.21	1741.97	2005.21	1843.4	1974.32	2141.51	2271.24	2159.75	2267.29	2357.32	2326.94	2426.22	2470.02	2441.56	2381.35	2539.6	2539.03	2545.68	2577.18	2621.35	2475.98	2423.24	2508.24	2410.3	2304.87
9	395.005	5.88521		106.635	110.111	123.698	179.095	288.476	406.905	606.127	729.127	917.698	1140.27	1500.24	1476.54	1635.59	1408.54	1325.54	1909.89	1669.38	1900.54	1738.6	1584.76	1804.83	1876.03	1891.17	1575.87	1717.16	1721.71	1902.57	1792.02	1975.68	1939.38	1899.84	2012.62	1850.65	1824.67	2074.4
10	162.693	9.98724		106.524	112.794	132.095	297.714	549.048	735.349	906.746	1016.48	995.651	997.635	1003.27	1014.71	1022.63	1019.33	1020.75	998.381	1028.95	980.714	1026.86	1002.44	970.143	985.317	957.667	982.191	934.429	1003.59	930.619	932.635	875.762	1029.95	899.635	945.286	947.746	904.73	931.651
11	308.96	9.13048		94.127	101.794	204.651	253.698	450.794	775	1040.44	1310.11	1441.16	1619.52	1468.03	1988.14	2175	2214.48	2275.46	1940.68	2024	1902	2296.32	2317.76	1938.54	2426.64	2344.68	2318.62	2392.67	1988.33	2016.25	2147.09	2107.51	2248.86	1901.92	2234.57	2077.98	2237.84	2016.94
12	268.29	10.5446		110.571	113.651	315.635	757.492	1379.92	1561.87	1816.48	1889.1	1998.56	2051.95	2178	2267.68	2373.91	2549.33	2670.29	2469.4	2818.4	2765.44	2805.57	2648.76	2760.29	2929.46	2905.6	2542.22	2872.13	3011.24	2555.11	2335.95	2549.54	2777.05	2671.16	2462.7	2630.62	2641.33	2551.91
13	432.627	9.84833		118.746	120.714	192.27	296.571	338.587	451.048	606.54	821.191	1227.48	1304.38	1581.87	1900.25	2146.16	2334.27	2525.98	2665.16	2820.95	2786.81	2884.48	2921.97	2902.97	2938.97	2908.64	2889.91	2951.05	2938.32	2936.98	2946.82	2998.57	3036.32	2937.4	2979.75	2953.03	2897.22	2865.3
14	353.968	4.40902		118.032	100.921	112	150.175	214.968	339.19	439.841	562.381	696.635	752.984	941.191	880.333	926.603	1068.83	1115.86	1156.46	1254.14	1259.46	1204.51	1203.49	1240.75	1246.62	1129.67	1360.32	1159.22	1093.81	1081.46	1174.32	1223.14	1141.24	1165.63	1186.14	1197.19	1064.22	1100.56
15	395.803	3.21233		100.016	102.492	104.841	127.508	161.825	231.619	311.556	398.683	466.619	551.492	619.667	717.159	767.317	814.571	864.524	846.143	958.286	950.444	1020.83	934.159	1003.57	993.825	984.317	990.381	928.333	970.032	1008.16	1008.05	991.651	930.302	966.778	929.286	946.587	871.079	881.397
16	105.258	40.8256		102.508	113.064	283.175	925.651	1651.86	1796.78	1794.13	1946.32	1752.33	1668.22	1601.98	1641.83	1747.87	1796.98	1844.38	1738.76	1774.43	1646.9	1652.9	1641.68	1510.83	1399.32	1452.27	1499.48	1560.38	1314.13	1329.89	1288.73	1400.41	1327.29	1509.76	1438.4	1459.73	1310.4	1580.95
17	294.115	16.437		114.032	111.968	113.111	177.81	419.079	867.778	1236.89	1546.57	1929.1	2342.94	2595.27	2846.41	2775.43	3022.98	3138.24	3308.95	3184.76	3180.49	3210	3086.54	3099.09	3153.97	3190.41	2975.24	3096.19	2880.95	2892.44	2929.21	2922.3	3089.6	2858.11	2916.46	2943.38	3050.87	2532.81
18	135.675	27.4659		129.27	107.413	208.54	629.635	1340.16	1826.02	1755.11	1874.86	2040.46	1741.68	1705.79	1873.83	1876.87	1793.57	1811.63	1921	2013.54	1905.03	1939.32	2142.91	1913.54	1802.63	2015.71	2050.76	1880.19	1926.51	2011.62	1878.16	1811.19	1558.76	1873.83	1798.6	1744.75	1803.46	1718.05
			t (h)	0	0.333333	0.666667	1	1.33333	1.66667	2	2.33333	2.66667	3	3.33333	3.66667	4	4.33333	4.66667	5	5.33333	5.66667	6	6.33333	6.66667	7	7.33333	8.33333	9.33333	10.3333	11.3333	12.3333	13.3333	14.3333	15.3333	16.3333	17.3333
19	676.506	2.96635		108.079	112.73	271.603	344.032	512.556	584.746	581.016	620.206	638.556	697.191	770.286	797.683	810.032	892.698	969.302	981.762	1039.19	1102.68	1219.43	1210.44	1253.3	1476.35	1404.75	1603.79	1987.1	2012.48	2025.48	2042.81	1983.46	1935.52	1938.81	1912.54	1740.81
20	355.918	6.12312		114.064	112.889	115.413	117.492	244.921	323.381	353.127	418.571	522.032	773.698	830.476	973.937	1022.75	1175.27	1282.03	1315.44	1467.4	1397.75	1597.71	1545.05	1591.95	1590.25	1722.25	1804.92	1625.35	1783.46	1686.08	1780.06	1587.24	1815.16	1923.57	1828.54	1705.14
21	351.318	4.35663		113.571	124.778	176.016	280.968	372.635	453.73	535.603	587.952	678.73	735.714	856.635	930.683	921.571	999.603	1070.52	1183.27	1103.49	1205.32	1308.71	1335.57	1460.7	1383.32	1413.65	1591.76	1683.97	1541.59	1501.67	1512.44	1529.97	1508.21	1315.48	1391.19	1203.48
22	326.673	5.17727		158.143	167.619	212.333	274.175	330.556	417.778	622.143	667.222	770.159	921.333	945.127	1010.56	971.841	1120.52	1109.89	1247.22	1294.65	1336.73	1472.43	1496.27	1554.16	1563.94	1662.21	1724.94	1804.19	1756.56	1653.46	1645.33	1467.33	1521.06	1377.19	1477.92	1343.24
23	382.425	8.46126		104.048	101.936	123.952	153.429	274.397	349.841	517.159	545.095	617.603	698.063	1004.92	1103.22	1208.78	1176.6	1448.95	1483.59	1940.4	1863.62	2061.64	2053.21	2213.32	2478.81	2331.56	2209.18	2434.78	2587.92	2379.18	2666.32	2364.18	2459.08	2391.79	2196.14	2068.16
24	373.273	5.5062		111.286	116.413	165.254	276.587	352.587	487.159	453.095	431.508	571.952	610.111	724.667	1129.43	1141.86	1058.17	1238.02	1332	1383.35	1495.73	1490.9	1548.59	1613.52	1634.51	1619.89	1688.98	1799	1673.35	1723.94	1699	1797.46	1662.6	1641.89	1914.84	1908.4
25	495.532	5.61703		163	125.952	182.651	230.556	317.54	387.063	488.603	543.857	651.794	689.873	864.222	925.857	1258.4	1045.27	1179.02	1184.76	1321.35	1456.35	1493.87	1767.56	1998.21	2049.6	2180.35	2263.25	2329.92	2309.52	2350.05	2345.13	2393.4	2409.67	2345.62	2297.97	2316.09
26	703.378	2.83645		100.873	109.952	269.603	337.968	529.032	564.238	591.206	611.587	565.952	684.254	652.27	798.73	816.889	857.27	929.413	931.016	1023.83	1033.67	1163.38	1156.3	1271.24	1290.16	1389.89	1408.05	1968	1936.4	2031.59	2053.41	2005.76	1921.92	1957.37	1658.7	1815.08
27	179.065	5.31332		105.079	104.381	109.619	320.603	406.079	497.603	610.492	621.095	708.349	729.397	760.032	799.587	806.492	797.27	851.317	963.524	907.54	1058.67	888.778	933.825	1005.83	933.794	853.667	1059.41	965.333	1011.54	935.841	932.016	816.921	794.508	865.111	833.508	695.492
28	325.654	2.06676		106.762	116.397	115.079	113.683	208.921	234.349	281	313.889	371.651	386.254	412.794	467.683	496.175	524.365	528.508	550	586.397	607.444	661.667	651.683	630.381	621.651	666.54	671.238	674.492	774.714	701.937	731.032	650.46	627.238	806.397	603.159	600.762
29	344.752	4.47606		106.175	119.111	175.349	280.968	372.635	453.73	539.524	605.778	671.492	743.667	863.857	937.159	922.175	975.143	1094.29	1181.94	1130.65	1206.33	1335.62	1351.14	1468.81	1419.95	1441.03	1588.79	1679.6	1544.44	1512.44	1480.94	1536.62	1513.57	1301.92	1358.03	1218.79
30	527.702	3.58954		109	110.889	114.968	111.635	223.73	312.714	376.968	439.873	517.841	621.444	665.365	715.508	795.333	840.302	933.317	993.54	1040.67	1217.67	1026.29	1245.83	1630.71	1289.63	1250.62	1588.63	1766.24	1674.89	1857.52	1600.05	1705.71	1694.98	1687.98	1792.87	1678.24
			t (h)	0	0.333333	0.666667	1	1.33333	1.66667	2	2.33333	2.66667	3	3.33333	3.66667	4	4.33333	4.66667	5	5.33333	5.66667	6	6.33333	6.66667	7	7.33333	8.33333	9.33333	10.3333	11.3333	12.3333	13.3333	14.3333	15.3333
31	148.972	6.94771		123.191	105.317	109.317	125.333	179.587	310.619	437.54	481.302	545.714	624.27	659.921	692.667	687.921	667.206	689.492	687.048	724.778	658.667	647.778	685.73	656.206	655.667	619.619	670.349	611.603	608.556	595.191	564.857	542.683	507.889	491.222
32	157.217	5.94246		98.5079	93.4127	133.619	235.54	346.46	435.27	536.175	669.984	709.048	737.873	714.794	775.857	759.381	614.508	741.175	1100.94	684.73	701	836.603	842.333	775.46	863.968	839.905	824.175	704.381	766.302	1007.59	830.778	716.968	686.032	751.222
33	130.776	8.41151		102.873	102.111	127.238	165.587	264.032	395.27	505.016	597.175	679.079	685.254	710.952	727.587	686.413	736.016	713.349	702.349	718.238	713.603	721.063	667.206	693.921	706.397	675.111	654.698	676.492	626.508	603.111	578.841	556.809	523.317	507.54
34	146	8.73186		104.191	123.968	163.238	179.698	278.778	430.905	551.905	643.571	821.683	768.206	893.063	864.143	777.683	804.778	796.698	795	844.603	901.937	846.841	847.857	1001.24	1041.32	929.302	865.762	747.127	756.413	719.587	668.238	643.556	678.492	806.365
35	193.341	14.385		102.191	100.064	133.857	187.365	259.762	366.714	573.397	668.333	1012.56	1101.48	1333.71	1449.41	1594.59	1606.97	1633.78	1689.03	1661.21	1630.22	1575.49	1613.38	1682.43	1626.56	1563.9	1598.81	1509.65	1469.89	1405.48	1345.87	1291.94	1152.65	1095.1
36	201.994	12.4022		104.936	105.302	129.064	191.302	296.889	458.222	574.175	699.317	905.111	1137.19	1267.52	1431.44	1504.4	1576.27	1616.89	1591.7	1624.73	1606.98	1573.68	1576.71	1584.44	1638.97	1574.06	1544.9	1570.38	1500.83	1489.87	1404.16	1317.89	1262.05	1271.3
37	131.275	12.8002		95.127	94.746	144.857	280.349	424.413	635.73	841.429	956.508	1004.1	1026.76	1129.56	1154.24	1128.33	1291.9	1134.32	1238.35	1127.6	1145.52	1111.08	1099.92	1069.56	1091.75	1116.67	1120.6	1054.03	1029.48	1017.3	918.143	888.159	871.857	825.317
38	112.584	1.12669		73.9841	78.9206	76.6984	99.3651	125.571	128.27	127.825	187.698	146.317	151.698	152.429	163.746	152.921	155.794	151.476	156.905	164.349	167.286	161.968	175.667	172.127	169.095	164.238	161.54	170.397	153.048	152.19	138.698	143.317	132.302	127.683
39	197.387	14.493		96.3016	97.8571	159.936	335.317	525.587	838.603	1033.24	1104.19	1226.76	1456.19	1827.97	1901.08	1952.17	2136.22	1961.44	2178.25	2335.6	2417.91	2318.13	2256.35	2334.05	2229.02	2248.81	2226.11	1947.37	2020.38	1868.11	1670.94	1618.56	1584.94	1788.33
40	158.32	11.4234		96.5397	102.841	165.143	330.016	599.683	750	852.714	1051.02	1192.67	1198.62	1329.21	1340.44	1429.51	1568.17	1486.1	1435.13	1443.33	1570.56	1443.44	1459.33	1397.33	1651.76	1423	1414.62	1418.03	1506.41	1302.87	1278.25	1149.78	1211.48	1206.3
41	83.0222	3.54674		101.064	76.0159	88.6984	119.794	191.683	161.127	205.46	293.222	273.683	177.635	189.825	213.968	185	171.143	258.032	190.714	213.984	204.46	287.841	225.016	180.429	173.968	179.27	208.746	227.524	193.683	194.921	207.46	184.762	133.111	137.587
42	123.521	9.72145		99.9841	102.571	136.19	252.286	431.698	576.571	695.825	748.349	790.191	833.508	964.111	850.206	849.571	868.365	924.333	893.952	871.333	905.159	900.73	881.302	898.302	932.651	856.063	872.238	829.46	858.873	779.302	724.175	735.667	690.873	639.317
43	164.7	6.50813		94.2381	91.7936	119.476	228.111	330.857	444.556	565.889	637.222	781.778	739.825	791.984	773.746	863.222	879.905	935.794	812.809	988	828.27	892.905	858.254	911.016	872.381	896.444	936.238	948.825	895.571	874.048	825.571	793.46	780.254	767.984
44	139.417	13.9453		101.349	106.952	144.27	271.683	446.381	648.857	863.809	961.524	1198.9	1255.78	1273.05	1284.17	1277.37	1325.81	1337.6	1279.54	1326.33	1284.37	1285.06	1351.78	1196.08	1245.62	1230.17	1263.38	1167.05	1188.29	1174.71	1058.35	1023.29	1017.11	977.921
45	140.846	9.85059		104.238	98.3175	164.333	298.794	392.302	533.127	664.016	781.651	862.032	983.159	1007.37	1068.32	1081.29	1085.05	1022.32	1021.52	1045.17	1036.4	987.683	993.603	941.984	942.492	969.809	997.063	945.46	933.508	867.635	823.159	811.381	799.508	724.714
46	94.3491	13.9366		85.8889	87.6032	110.984	194.159	379.921	545.937	632.492	778.032	724.683	794.302	753.238	724.683	648.175	725.143	713.651	642.349	573.889	593.365	560.238	532.794	646.206	591.667	530.841	575.095	505.635	572.635	495.794	487.556	454.603	406.873	398.683
47	106.1	11.5759		103.016	108.968	205.254	368.063	593.698	751.556	821.968	884.111	888.937	909.254	867.571	862.651	855.778	862.27	1026.9	1056.7	1004.49	942.937	1051.56	1007.86	980.524	1000.24	856.571	825.143	970.413	782.698	898.651	727.397	848.524	866.143	775.222
Panel c
Apparant radius increase (um) positive	Apparant radius increase (um) negative
0.149	0
0.241	0.061
0	0.061
0	0.337
0	0.153
0.003	0.077
0	0.015
0.008	-0.077
-0.042	0
-0.005	0.046
0.327	-0.307
-0.11	-0.169
0.075	0.061
0.028	0.123
0	0.061
0.086	-0.138
0.208	-0.061
0.135	-0.046
0.368	0
0.107	0.138
0	0
-0.123	0.015
0.107	0.107
0.046	0
0	0.015
0.291	0
-0.138	0.031
0.015	-0.046
0.245	-0.092
0	0.046
0.138	-0.015
0
0
0.184
0.031
0.031
0.261
0.123
0
0.199
0.138
0.138
0.107
0.031
0.015
0.015
0.061

## Sheet: Supplementary Figure 4
panel b
		DOPE* (norm. counts)	DOPG* (norm. counts)		DOPE* (counts)	DOPG* (counts)	DOPE (counts)
pGEMM6	with SP6	0.0907706	0.12179		119755	160680	1319300
		0.0792784	0.0849568		46653	49994	588460
pGEMM6	without SP6	0.104575	0.0695065		51519	34243	492650
		0.0603099	0.0603099		30830	30830	511180
pGEMM7	with SP6	0.0799	0.3706		1560	7235.8	19527
		0.0262	0.285		1100	11963	41968
		0.0307	0.4001		2123	27667	69150
pGEMM7	without SP6	0.1603	0		6182	0	38557
		0.1932	0		9768	0	50554
		0.2381	0.0011		9322	42	39156

## Sheet: Supplementary Figure 5
pairs of promoter - RNAP	Repeat 1	Repeat 2	Repeat 3	mean	stdev
T7p - T7 RNAP	184104	170854	158561	171173	12774.5
SP6p - T7 RNAP	193	198	100	163.667	55.1936
T7p - SP6 RNAP	7237	6883	2619	5579.67	2570.11
SP6p - SP6 RNAP	152375	151047	153523	152315	1239.09

## Sheet: Supplementary Figure 7
panel a								panel b
Retention time	y6 - 630.3570+	b4 - 397.1466+	b5 - 510.2307+	b6 - 623.3148+	all			Retention time	y6 - 630.3570+	b4 - 397.1466+	b5 - 510.2307+	b6 - 623.3148+	all
6.60625	42.2305	42.2158	43.0499	42.1789	169.675			6.60625	42.1263	42.798	42.1348	42.0989	169.158
6.61465	42.3353	42.294	42.4526	42.2621	169.543			6.61465	42.2231	42.5667	42.1069	42.1549	169.121
6.62305	42.5573	42.3753	42.3764	42.3691	169.767			6.62305	42.3311	42.3365	42.1555	42.2527	169.117
6.63145	43.1731	42.9634	42.4337	42.4526	170.948			6.63145	42.3446	42.3037	42.2728	42.3428	169.27
6.63985	43.2756	43.1722	42.4529	42.4777	171.397			6.63985	42.3083	42.3631	42.3329	42.3763	169.413
6.64825	42.6985	43.505	42.5398	42.4367	171.237			6.64825	42.2682	42.6695	42.3238	42.3582	169.581
6.65665	42.4104	43.688	43.2267	42.3535	171.451			6.65665	42.1905	42.7545	42.3229	42.2893	169.475
6.66505	42.258	42.9308	43.4622	42.2611	171.064			6.66505	42.1328	42.4202	42.2625	42.2146	169.075
6.67345	42.2323	43.0617	43.6639	42.1822	171.123			6.67345	42.1323	42.3701	42.1729	42.1467	168.838
6.68185	42.3319	43.0085	43.7772	42.191	171.1			6.68185	42.1832	42.3659	42.1436	42.1596	168.97
6.69025	42.4394	42.6379	42.7426	42.2969	170.263			6.69025	42.2638	42.9734	42.2071	42.2637	169.781
6.69865	42.465	42.5559	42.4918	42.4064	169.944			6.69865	42.3224	43.6199	42.7078	42.3529	170.78
6.70705	42.4588	42.4745	42.4707	42.4627	169.888			6.70705	42.3283	43.1262	43.0819	42.3522	170.901
6.71545	42.412	42.4975	42.4789	42.4735	169.843			6.71545	42.2929	42.6299	43.5634	42.3141	170.817
6.72385	42.3393	42.4644	42.4321	42.4226	169.643			6.72385	42.1837	42.4155	43.6498	42.2438	170.366
6.73225	42.2601	42.3911	42.5369	42.3305	169.677			6.73225	42.0805	42.3075	42.6807	42.1582	169.297
6.74065	42.2257	42.317	43.8327	42.2588	170.626			6.74065	42.4718	42.1862	42.3032	42.1171	169.11
6.74905	42.2535	42.6065	44.2118	42.26	171.078			6.74905	43.6872	42.0945	42.154	42.1161	170.086
6.75745	42.3298	42.7424	42.8721	42.4261	170.445			6.75745	43.8088	42.0877	42.2592	42.1705	170.427
6.76585	42.4087	42.485	42.4906	42.9854	170.437			6.76585	42.8014	42.1623	43.1235	42.2816	170.442
6.77425	42.4458	42.4962	42.4226	43.1226	170.454			6.77425	42.4924	42.2133	44.3666	42.335	171.22
6.78265	42.4506	42.4847	42.4965	42.6683	170.123			6.78265	42.3405	42.2578	44.2275	42.27	171.116
6.79105	42.3967	42.4868	42.547	42.5122	169.923			6.79105	42.2168	42.3254	44.2584	42.2033	171.026
6.79945	42.2954	42.4582	42.4517	42.3949	169.59			6.79945	42.1182	42.4179	44.174	42.1938	170.791
6.80785	42.2273	42.3886	42.3431	42.2645	169.222			6.80785	42.099	42.8745	42.8235	42.1539	169.997
6.81625	42.2291	42.3444	42.235	42.1859	169.072			6.81625	42.1858	42.9252	42.3737	42.1451	169.572
6.82465	42.2859	42.7197	42.1728	42.1991	169.415			6.82465	42.2836	42.4297	42.5044	42.2023	169.651
6.83305	42.3746	43.1409	42.2649	42.2826	169.981			6.83305	42.3393	42.3254	43.8225	42.2876	170.724
6.84145	42.4675	42.8773	42.6266	42.388	170.35			6.84145	42.3697	42.3476	44.1994	42.3456	171.049
6.84985	42.5263	42.4993	42.9976	42.4943	170.503			6.84985	42.4191	42.442	43.0322	42.3409	170.411
6.85825	42.477	42.4083	43.047	42.4858	170.459			6.85825	42.5659	43.0484	42.6741	42.2838	170.588
6.86665	42.383	42.3955	44.5653	42.4397	171.773			6.86665	42.8226	43.383	42.8542	42.3074	171.378
6.87505	42.3931	42.5571	45.1303	42.6542	172.67			6.87505	43.3249	42.6694	42.9427	42.4618	171.389
6.88345	42.5642	42.7039	43.2925	42.8122	171.413			6.88345	43.3143	42.4055	42.6739	42.6406	171.022
6.89185	42.8548	42.547	43.1613	43.131	171.699			6.89185	42.8903	42.4091	42.751	42.5958	170.653
6.90025	43.0223	42.9484	43.1022	43.4965	172.555			6.90025	43.0679	42.4469	42.7665	42.5546	170.848
6.90865	43.0313	43.187	42.5767	43.2625	172.059			6.90865	42.961	42.4453	43.6705	42.5661	171.637
6.91705	43.0491	42.635	42.4402	42.8428	170.967			6.91705	42.6493	42.7184	43.9362	42.4395	171.744
6.92545	42.8811	42.5117	42.4029	42.5588	170.396			6.92545	42.6829	42.6229	42.8713	42.3484	170.99
6.93385	42.6364	42.3928	42.3533	42.6166	170.091			6.93385	42.558	42.531	43.1133	42.2839	170.673
6.94225	42.5397	42.7063	42.3396	42.6103	170.237			6.94225	42.4115	42.7929	43.7232	42.2708	170.996
6.95065	42.4708	43.2522	42.4354	42.4423	170.547			6.95065	42.4606	42.7069	43.7217	42.2504	171.169
6.95905	42.8063	43.1452	42.9883	42.374	171.197			6.95905	42.4116	42.3903	44.1442	42.2334	171.176
6.96745	43.4219	42.6327	43.2597	42.3374	171.589			6.96745	42.2976	42.3098	43.9971	42.2622	170.669
6.97585	43.242	42.4517	42.7659	42.3268	170.868			6.97585	42.2731	42.2612	42.8389	42.2782	169.807
6.98425	42.612	42.5014	42.7125	42.3274	170.397			6.98425	42.3293	42.2537	42.5864	42.2598	169.464
6.99265	42.4238	42.5088	43.9846	42.3298	171.129			6.99265	42.3597	42.2449	42.4992	42.2798	169.376
7.00105	42.3734	42.4398	44.3245	42.3474	171.163			7.00105	42.3344	42.2623	42.4883	42.3043	169.57
7.00945	42.3522	42.3842	43.0847	42.3511	170.172			7.00945	42.3126	42.4235	43.1846	42.3014	170.193
7.01785	42.3289	42.3201	43.8192	42.3225	170.754			7.01785	42.2877	43.1042	43.637	42.2879	171.294
7.02625	42.308	42.6744	44.3748	42.3261	171.7			7.02625	42.2613	44.1315	42.7955	42.2884	171.585
7.03465	42.281	43.0857	43.0385	42.5883	171.01			7.03465	42.2968	44.0765	42.4753	42.3234	171.244
7.04305	42.2665	43.2392	43.3871	42.7067	171.597			7.04305	42.3748	43.0662	42.3869	42.3612	170.127
7.05145	42.3157	43.2001	46.6307	42.4623	174.655			7.05145	42.3963	42.5701	42.3809	42.3751	169.679
7.05985	42.36	42.7502	47.3485	42.4377	174.867			7.05985	42.3898	42.6274	42.3803	42.3768	169.78
7.06825	42.4345	42.5445	44.8389	42.4361	172.218			7.06825	42.4049	42.6953	42.929	42.3594	170.356
7.07665	43.0619	43.0653	43.9768	42.4619	172.528			7.07665	42.3919	43.0924	44.306	42.3115	172.113
7.08505	43.261	43.9808	42.8443	42.4889	172.58			7.08505	42.3339	43.3989	44.3098	42.2772	172.403
7.09345	42.6924	44.5353	42.4769	42.4276	172.218			7.09345	42.3994	42.8119	43.2164	42.3079	170.642
7.10185	42.4879	44.1939	42.3556	42.3812	171.414			7.10185	42.701	43.5362	43.0144	43.1245	172.397
7.11025	42.3891	43.8177	42.3235	42.3466	170.852			7.11025	42.7666	44.0317	43.0348	43.4648	173.35
7.11865	42.5046	43.7922	42.3147	42.3359	171.027			7.11865	42.5066	43.4901	42.9315	42.6991	171.599
7.12705	42.5462	42.928	42.3483	42.3524	170.043			7.12705	42.4991	43.2987	42.5305	42.4719	170.813
7.13545	42.4719	43.3863	42.3856	42.3727	170.555			7.13545	42.7423	43.0369	42.4194	42.3505	170.543
7.14385	42.7452	44.7047	42.8637	42.395	172.867			7.14385	44.5045	42.9896	43.4834	42.2362	173.259
7.15225	43.2713	44.3733	43.9462	42.38	173.975			7.15225	46.0807	42.4888	43.9317	42.1833	174.556
7.16065	43.8261	43.8246	44.2809	42.3577	174.466			7.16065	45.6217	43.3143	45.0433	42.2059	175.651
7.16905	44.0081	43.751	44.6136	42.3594	174.739			7.16905	45.4158	43.9793	46.1588	42.415	178.03
7.17745	44.1133	42.8301	44.8482	42.3347	174.111			7.17745	45.3132	43.0664	47.7018	43.4454	179.445
7.18585	43.7611	43.1115	45.1644	42.2857	174.207			7.18585	44.8046	43.0348	49.0718	43.7496	180.431
7.19425	42.8122	44.1446	44.3839	42.2557	173.619			7.19425	44.5495	45.6335	47.6281	43.0738	180.889
7.20265	42.5741	44.1965	43.4369	42.2867	172.705			7.20265	44.0439	47.7002	45.9246	42.8826	180.653
7.21105	42.9743	43.3196	45.4872	42.3036	174.047			7.21105	43.1188	45.6453	46.7593	42.5312	178.193
7.21945	43.1438	42.8203	46.831	42.322	174.943			7.21945	42.7991	43.9686	49.3293	42.356	178.326
7.22785	42.7705	42.6944	45.377	42.3351	173.251			7.22785	42.6086	43.4959	49.1383	42.2939	177.476
7.23625	42.6625	42.7872	45.2581	42.3503	173.053			7.23625	42.3886	43.703	47.328	42.7275	176.294
7.24465	42.6839	42.8462	44.806	42.3925	172.685			7.24465	42.3386	43.9577	48.92	42.8824	178.035
7.25305	42.615	42.5088	43.3946	42.3814	170.933			7.25305	42.4504	42.913	49.2563	42.4227	176.94
7.26145	42.3587	42.409	43.2954	42.329	170.438			7.26145	42.4774	42.516	46.4267	42.2816	173.736
7.26985	42.303	42.3907	44.4177	42.3422	171.434			7.26985	42.3745	42.3734	44.7848	42.2833	171.837
7.27825	42.3642	42.4379	44.6443	42.3469	171.764			7.27825	42.3554	43.4151	43.8366	42.3105	171.924
7.28665	42.5369	42.4397	43.5715	42.3395	170.908			7.28665	42.3544	44.6897	43.2951	42.2882	172.65
7.29505	42.5968	42.4523	43.5279	42.3752	170.942			7.29505	42.6636	43.9362	43.8586	42.2544	172.733
7.30345	42.5645	42.4774	42.9954	42.4498	170.493			7.30345	43.393	42.764	44.935	42.2394	173.302
7.31185	43.0779	42.4553	42.592	42.4991	170.632			7.31185	43.303	43.4352	44.1203	42.1961	173.054
7.32025	43.74	42.3913	42.7845	42.4799	171.392			7.32025	42.5137	43.9432	44.112	42.1649	172.737
7.32865	43.435	42.3624	42.8466	42.4627	171.107			7.32865	42.2692	43.0159	44.2001	42.2007	171.686
7.33705	42.693	42.3725	42.4973	42.4439	170.286			7.33705	42.2216	43.1816	42.9039	42.2561	170.961
7.34545	42.4625	42.3827	42.3781	42.4066	169.644			7.34545	42.2898	43.3444	42.5171	42.2812	170.414
7.35385	42.3828	42.4186	42.3466	42.3944	169.575			7.35385	42.5141	43.1576	42.3808	42.3017	170.412
7.36225	42.3497	42.5836	42.3753	42.3915	169.689			7.36225	42.5695	43.2187	42.32	42.3166	170.348
7.37065	42.4881	42.6857	42.3872	42.4322	169.951			7.37065	42.5867	42.8895	42.2385	42.3261	170.075
7.37905	42.9363	42.5058	42.4593	42.4869	170.395			7.37905	43.0689	42.7607	42.1857	42.294	170.451
7.38745	42.998	42.4059	42.4918	42.4755	170.367			7.38745	43.0683	43.358	42.1997	42.2355	170.822
7.39585	42.6057	42.374	42.4288	42.4334	169.853			7.39585	42.497	43.6699	42.2393	42.2112	170.377
7.40425	42.54	42.3515	42.4118	42.4314	169.733			7.40425	42.375	42.7112	42.2601	42.2035	169.661
7.41265	42.7193	42.3373	42.3715	42.4288	169.863			7.41265	42.4806	42.388	42.251	42.205	169.373
7.42105	42.9133	42.3585	42.4753	42.3847	170.245			7.42105	42.5392	42.2923	42.2951	42.2266	169.391
7.42945	43.038	42.3755	43.3587	42.3455	171.062			7.42945	42.6532	42.3832	42.4124	42.2845	169.779
7.43785	43.5345	42.4055	43.7012	42.3286	171.891			7.43785	42.7005	42.4112	42.8489	42.4125	170.299
7.44625	43.4842	42.4615	43.582	42.3278	171.991			7.44625	42.637	42.2932	43.0692	42.4338	170.58
7.45465	42.8593	42.4583	44.4671	42.355	172.082			7.45465	42.7223	42.8196	43.7617	42.3138	171.75
7.46305	42.9946	42.489	44.8173	42.3941	172.657			7.46305	42.8687	43.2913	45.0821	42.2653	173.095
7.47145	43.3931	42.5114	45.054	42.4382	173.508			7.47145	42.8261	42.8288	44.3888	42.2264	172.146
7.47985	43.943	42.4564	46.099	42.439	174.822			7.47985	42.7122	42.4385	42.9831	42.1966	170.593
7.48825	43.7206	42.3717	45.9912	42.3757	174.215			7.48825	42.8341	42.3651	43.1123	42.2445	170.578
7.49665	42.807	42.2963	44.2788	42.4224	172.023			7.49665	43.0967	42.349	43.2764	42.2913	170.982
7.50505	42.4963	42.3982	43.9612	42.7809	171.754			7.50505	43.3678	42.3694	43.343	42.315	171.506
7.51345	42.5635	42.476	44.3936	42.8524	172.094			7.51345	43.0255	42.3968	44.0448	42.3646	171.742
7.52185	42.9648	42.4651	43.7126	42.5318	171.663			7.52185	42.5588	42.5991	43.6811	42.374	171.092
7.53025	42.9872	42.4795	42.9016	42.4493	170.885			7.53025	42.4643	42.7236	42.7255	42.366	170.451
7.53865	42.6699	42.4548	42.6402	42.4592	170.247			7.53865	42.4547	43.3368	42.5445	42.3492	170.743
7.54705	42.6076	42.45	42.7221	42.4933	170.395			7.54705	42.4027	43.5611	43.4361	42.335	171.694
7.55545	42.5312	42.5007	43.6207	42.4915	171.145			7.55545	42.3282	42.6954	45.2184	42.3007	172.434
7.56385	42.4346	42.8625	43.7836	42.4434	171.321			7.56385	42.2863	42.4447	45.1594	42.2538	172.057
7.57225	42.4579	42.9922	43.4575	42.4048	171.671			7.57225	42.4511	42.4065	44.8599	42.2515	172.357
7.58065	42.5924	42.7813	46.2481	42.3882	173.995			7.58065	42.8319	42.4295	47.3839	42.2792	174.908
7.58905	42.6641	42.7392	47.9793	42.3858	175.401			7.58905	42.8433	42.4141	50.2128	42.3194	177.984
7.59745	42.694	42.577	47.434	42.4236	175.319			7.59745	42.5751	42.411	54.2166	42.3618	181.431
7.60585	42.5824	42.5643	47.6232	42.6648	175.214			7.60585	42.4913	42.4373	56.2497	42.3984	183.113
7.61425	42.3536	42.5968	46.3664	43.1914	174.969			7.61425	42.4516	42.4315	55.1793	42.3578	182.477
7.62265	42.3894	42.596	49.7189	43.2813	177.858			7.62265	42.4697	42.2886	54.9537	42.2253	182.007
7.63105	42.5455	42.4451	51.9784	42.6446	179.021			7.63105	42.4671	42.157	55.3597	42.162	182.163
7.63945	42.6216	42.2927	48.4809	42.3946	176.078			7.63945	42.3973	42.1607	55.3568	42.2575	181.825
7.64785	42.5514	42.2305	47.4899	42.3175	174.491			7.64785	42.2802	42.3033	51.8453	42.454	179.055
7.65625	42.435	42.3222	45.5748	42.4188	173.149			7.65625	42.1905	42.4349	50.0421	42.5451	177.158
7.66465	42.5419	42.5093	47.7784	42.6012	175.842			7.66465	42.2067	42.5128	47.8648	42.4997	175.084
7.67305	43.645	42.6466	55.7376	42.6104	186.391			7.67305	42.3092	42.4585	47.0832	42.3506	175.441
7.68145	46.459	43.9699	83.7794	42.5257	221.246			7.68145	42.6565	42.774	59.1079	42.224	187.939
7.68985	55.2652	44.3921	167.343	42.727	319.325			7.68985	44.6287	42.8884	87.5203	42.3225	221.852
7.69825	74.0226	42.9763	361.451	43.9044	536.045			7.69825	53.0386	42.628	173.164	42.6914	323.601
7.70665	111.875	45.2043	704.519	48.0868	929.705			7.70665	76.2409	42.9856	387.62	44.6987	562.546
7.71505	168.04	49.8343	1245.04	52.4092	1521.31			7.71505	111.718	43.389	717.034	49.5164	930.636
7.72345	232.397	52.032	1836.76	56.5153	2167.72			7.72345	161.299	45.2856	1139.87	53.493	1405.88
7.73185	308.46	51.0947	2309.62	60.4659	2709.13			7.73185	218.988	46.9891	1606.64	56.449	1916.37
7.74025	349.019	52.8632	2538	60.6388	2967.34			7.74025	262.969	48.0989	1922.04	59.1522	2270.08
7.74865	323.847	54.2724	2418.09	60.8156	2838.94			7.74865	293.368	48.6232	1997.04	57.7878	2376.76
7.75705	273.069	50.2705	2110.35	60.4607	2480.91			7.75705	292.863	47.0045	1860.85	54.8518	2242.4
7.76545	219.713	47.932	1671.12	57.3013	1995.96			7.76545	256.501	47.5517	1591.08	53.2843	1948.34
7.77385	168.883	46.5937	1239.02	54.0503	1515.47			7.77385	204.92	47.3253	1318.97	51.0054	1619.78
7.78225	129.676	44.968	886.053	50.9243	1119.15			7.78225	156.202	44.8424	1021.37	48.2288	1267.05
7.79065	105.755	45.1861	620.258	47.5042	829.409			7.79065	120.064	43.9026	700.639	46.6701	921.79
7.79905	86.0576	47.2522	461.855	46.0821	644.727			7.79905	94.2964	43.6098	494.463	46.8088	687.821
7.80745	73.0851	46.2796	345.605	44.1537	511.45			7.80745	77.2214	43.0961	375.925	46.4342	544.696
7.81585	64.9687	43.5786	257.709	43.8085	412.577			7.81585	64.0818	43.0149	281.762	43.9913	435.327
7.82425	60.0655	42.6892	195.647	45.252	346.527			7.82425	59.8043	42.5818	214.912	42.9456	362.176
7.83265	61.4858	42.4951	165.117	45.1667	316.333			7.83265	60.2574	42.5793	169.641	42.6748	317.312
7.84105	60.8007	42.5697	154.895	43.8217	301.779			7.84105	60.3819	42.8791	147.861	42.5776	295.391
7.84945	54.7505	42.65	141.313	43.3268	282.129			7.84945	58.4943	44.5537	140.44	42.4449	285.57
7.85785	53.0029	42.5982	129.614	42.7444	268.39			7.85785	56.7129	44.8626	129.893	42.2938	272.769
7.86625	53.5167	42.5566	122.137	42.5822	260.925			7.86625	55.1318	42.9772	113.404	42.2022	254.277
7.87465	51.7624	42.9513	114.796	42.4799	251.719			7.87465	54.4169	42.389	101.875	42.218	241.658
7.88305	49.8455	43.4608	103.287	42.388	238.225			7.88305	51.1457	42.2906	97.5302	42.3954	233.605
7.89145	47.0543	43.2887	86.6223	42.4862	220.251			7.89145	47.8329	42.4064	93.8259	42.7032	226.009
7.89985	44.5611	42.8727	79.2086	42.6398	209.876			7.89985	46.4196	42.5513	84.6684	42.8903	217.561
7.90825	44.3935	42.7834	77.9243	42.846	208.313			7.90825	45.8807	42.9762	84.5367	43.0616	216.018
7.91665	44.3851	42.6795	79.6564	42.7714	209.128			7.91665	45.585	43.0245	79.9101	42.9203	210.996
7.92505	44.2086	42.9213	77.7151	42.4534	207.437			7.92505	44.6827	42.4126	73.8376	42.3837	204.222
7.93345	44.9203	42.9665	77.4186	42.3284	207.648			7.93345	44.0361	42.2054	75.1089	42.2377	203.17
7.94185	45.0876	42.5581	77.2396	42.3343	206.98			7.94185	43.5719	42.2901	70.5558	42.3404	198.238
7.95025	44.0947	42.8723	73.6521	42.4611	203.107			7.95025	43.0096	42.4891	62.5341	42.4703	191.371
7.95865	44.3566	43.2742	69.7355	42.5956	199.784			7.95865	43.1482	42.5833	63.6566	42.4926	192.002
7.96705	44.6187	44.3255	63.4258	42.6578	195.1			7.96705	43.0981	42.5144	65.3	42.5354	193.044
7.97545	43.9346	44.5474	60.1245	42.5348	191.497			7.97545	42.86	42.3657	63.1864	42.7654	191.299
7.98385	43.5677	42.9834	62.7038	42.3253	191.531			7.98385	43.6587	42.2765	63.1973	42.7605	192.286
7.99225	43.2853	42.4392	61.2715	42.2666	188.428			7.99225	44.9779	42.2871	65.4254	42.5754	194.575
8.00065	42.6762	42.5817	52.323	42.354	180.776			8.00065	45.2992	42.3209	59.5174	43.0143	189.8
8.00905	42.7393	44.0877	49.7884	42.5044	179.057			8.00905	44.3347	42.4192	51.5724	43.2067	182.131
8.01745	43.5239	44.5695	48.2223	42.5952	178.869			8.01745	43.3127	42.5552	50.2799	42.8882	179.199
8.02585	43.9633	43.1928	49.9816	42.5274	180.117			8.02585	43.1345	42.5883	50.324	42.8517	178.782
8.03425	44.4127	42.7336	53.7867	42.4103	182.89			8.03425	44.7705	42.4966	48.7996	42.6667	178.485
8.04265	44.563	42.6941	52.1993	42.3355	181.701			8.04265	46.9052	42.325	45.7957	42.2878	177.612
8.05105	43.52	42.6011	50.0724	42.2977	178.606			8.05105	46.3119	42.2285	45.9051	42.1991	176.789
8.05945	43.0189	42.511	49.4562	42.3411	177.512			8.05945	44.891	42.2827	46.8274	42.3088	176.202
8.06785	43.2306	43.0779	49.7199	42.4913	178.512			8.06785	44.1019	42.4016	48.4642	42.447	178.102
8.07625	43.1186	43.2943	49.9073	42.625	178.738			8.07625	43.0452	42.5237	56.2935	42.6623	184.278
8.08465	42.8495	42.8546	49.578	42.6101	178.092			8.08465	42.649	42.5702	59.8421	43.0584	187.494
8.09305	43.996	42.5792	51.5146	42.5477	180.791			8.09305	42.4897	42.5279	58.8048	43.0074	187.301
8.10145	46.6118	42.411	54.4563	43.3479	186.847			8.10145	43.2887	42.4138	61.5767	42.5032	189.347
8.10985	49.0425	43.0797	56.9894	46.0639	195.752			8.10985	45.037	42.2749	59.6656	42.2839	189.203
8.11825	52.2842	45.2398	63.9748	48.1016	209.848			8.11825	46.0007	42.197	57.6781	42.2484	188.355
8.12665	59.1691	49.6642	74.8368	48.6482	233.526			8.12665	46.8251	42.2552	58.5168	42.3412	190.191
8.13505	69.5514	54.0376	97.7836	51.8086	273.32			8.13505	46.5924	42.5513	61.0474	42.4599	192.488
8.14345	81.9357	52.7344	129.063	55.6739	319.198			8.14345	44.1897	42.7325	59.4489	42.5386	188.055
8.15185	93.7773	51.8232	155.402	59.2657	359.681			8.15185	43.0601	42.6432	51.801	42.5277	180.658
8.16025	99.5021	55.5919	158.858	63.5477	374.517			8.16025	43.6678	42.5719	51.1982	42.3965	180.045
8.16865	98.0878	58.6891	135.149	63.4116	355.26			8.16865	44.6175	42.7137	50.72	42.2418	179.777
8.17705	92.1633	59.2062	119.186	60.2505	331.575			8.17705	44.5117	42.6694	45.9193	42.1646	175.449
8.18545	84.5443	55.756	116.67	59.0028	316.281			8.18545	44.3777	42.3049	44.0638	42.2179	173.179
8.19385	77.9881	52.3352	111.793	58.4975	299.212			8.19385	44.4805	42.3028	44.2613	42.3711	173.545
8.20225	71.6439	49.5911	93.0397	56.2892	270.734			8.20225	44.8074	42.4664	45.5842	42.4969	175.363
8.21065	68.7798	48.1829	77.8738	52.6528	248.338			8.21065	45.7786	42.5594	47.1404	42.5183	177.991
8.21905	65.1654	47.2259	70.3002	49.3229	231.883			8.21905	46.069	42.5062	48.3165	42.4779	179.216
8.22745	59.5752	45.558	63.7714	47.309	216.832			8.22745	45.9277	42.5327	48.4543	42.372	179.474
8.23585	56.1465	45.4061	62.4986	45.8603	210.262			8.23585	44.9395	43.1669	49.8014	42.2732	180.21
8.24425	53.1903	44.64	64.003	45.1859	206.678			8.24425	43.3947	43.2431	50.4285	42.249	178.825
8.25265	53.581	44.0365	59.5629	46.5921	203.523			8.25265	42.6719	42.5121	47.0943	42.295	174.58
8.26105	54.0133	44.177	51.8883	46.6631	196.668			8.26105	42.3834	42.509	44.0066	42.4061	171.629
8.26945	49.4993	43.7941	47.7403	44.3256	185.902			8.26945	42.2764	42.9708	43.6476	42.5431	171.452
8.27785	46.5525	43.4434	49.467	42.9635	182.643			8.27785	42.246	43.114	44.0378	42.5825	171.988
8.28625	47.153	43.2734	51.1714	42.5264	183.756			8.28625	42.3145	42.7011	45.2542	42.4794	172.731
8.29465	47.2534	43.3629	48.7266	42.4536	181.878			8.29465	42.4351	42.4079	45.2319	42.318	172.177
8.30305	46.6932	44.4663	46.0466	42.5506	179.843			8.30305	42.5189	42.2201	44.2409	42.1728	171.485
8.31145	46.0697	44.5921	45.172	42.946	178.649			8.31145	42.4863	42.1351	46.2245	42.1441	172.94
8.31985	45.2994	43.2415	45.7355	43.635	178.147			8.31985	42.3815	42.1979	46.1249	42.2688	172.682
8.32825	44.8844	42.6992	47.7035	43.5018	178.732			8.32825	42.2614	42.3692	43.6738	42.426	170.915
8.33665	44.3564	42.4353	47.5158	42.7099	176.671			8.33665	42.3713	42.5787	43.2756	42.5153	170.792
8.34505	43.6969	42.3391	44.1949	42.4379	172.877			8.34505	42.7096	42.8926	43.0088	42.498	171.036
8.35345	43.5377	42.7703	43.0575	42.6982	172.331			8.35345	42.7254	42.855	43.0276	42.3776	171.079
8.36185	44.4063	44.3617	42.9175	43.3698	175.054			8.36185	42.5691	42.4567	44.3773	42.2602	171.641
8.37025	44.7871	44.652	43.9856	43.4487	176.63			8.37025	42.5646	42.2593	44.4476	42.194	171.312
8.37865	43.7788	43.2585	45.2219	42.9364	175.231			8.37865	42.5041	42.2071	43.1104	42.1788	170.087
8.38705	42.9103	42.8685	45.2024	42.6004	173.575			8.38705	42.3958	42.2693	43.1504	42.2666	170.228
8.39545	42.6675	43.0561	45.3432	42.3624	173.646			8.39545	42.263	42.4038	44.6677	42.3905	171.745
8.40385	42.7799	42.9533	47.9577	42.2635	175.917			8.40385	42.1833	42.5263	45.8178	42.6566	173.076
8.41225	43.1954	42.7288	49.458	42.3145	177.569			8.41225	42.2103	42.5448	46.0181	43.0695	173.865
8.42065	43.5182	43.5455	47.8465	42.5034	177.35			8.42065	42.3253	42.562	46.1274	42.9771	173.885
8.42905	43.5198	44.242	47.0602	42.6585	177.74			8.42905	42.4773	42.6915	44.814	42.5013	172.401
8.43745	43.0699	45.2348	49.2032	42.6776	180.301			8.43745	42.5562	42.9704	43.5632	42.2585	171.61
8.44585	42.6337	45.5948	50.1791	42.6666	180.396			8.44585	42.5023	43.9162	43.9381	42.2031	172.531
8.45425	42.9148	44.0686	47.8276	42.5716	177.602			8.45425	42.3792	43.9688	44.3545	42.3002	172.805
8.46265	43.4711	43.3316	47.3774	42.4242	176.744			8.46265	42.2366	42.9051	45.2868	42.4267	173.07
8.47105	43.5576	43.2205	47.2743	42.404	176.429			8.47105	42.3446	42.7021	47.1832	42.4822	174.695
8.47945	43.7171	43.3737	46.3074	42.4843	175.857			8.47945	42.7073	42.6915	47.886	42.4537	175.595
8.48785	44.0361	43.3648	47.2722	42.5754	177.587			8.48785	42.8247	42.5869	46.8895	42.3922	174.627
8.49625	43.6712	42.8484	51.8511	42.5815	180.856			8.49625	42.7717	42.4634	45.3935	42.33	172.994
8.50465	43.0309	42.6331	51.2439	42.4966	178.752			8.50465	42.6804	42.5564	44.2505	42.2626	171.796
8.51305	42.7705	42.5001	47.0828	42.5927	175.547			8.51305	43.5042	42.4863	43.8558	42.2052	172.051
8.52145	43.0348	42.4071	48.7678	42.899	177.078			8.52145	44.9232	42.2631	43.5444	42.2365	172.96
8.52985	43.4782	42.3614	48.1589	42.9948	176.662			8.52985	44.2885	42.2782	43.0103	42.3434	171.96
8.53825	43.5486	42.4085	45.89	43.0427	175.204			8.53825	42.7958	42.3827	43.0587	42.6741	170.974
8.54665	43.284	42.5191	46.3509	42.9541	175.022			8.54665	42.3591	42.46	43.5451	43.1421	171.479
8.55505	43.1649	42.6118	45.1713	42.9556	173.78			8.55505	42.3264	42.4721	43.4142	42.9986	171.097
8.56345	43.3411	42.6222	44.4581	43.3398	174.052			8.56345	42.418	42.3769	43.3092	42.4722	170.709
8.57185	43.4917	42.6415	46.6598	43.1244	175.858			8.57185	42.4942	42.2063	44.3956	42.2191	171.289
8.58025	43.5955	43.282	46.3551	42.5869	175.652			8.58025	42.5035	42.1046	44.2232	42.1663	170.877
8.58865	43.8652	44.3805	43.8695	42.4001	174.546			8.58865	42.4488	42.1395	42.9908	42.2393	169.889
8.59705	44.1671	44.0939	43.0079	42.3816	173.541			8.59705	42.3565	42.2798	42.4926	42.3372	169.489
8.60545	43.66	43.0129	42.5873	42.4705	171.838			8.60545	42.2417	42.4326	42.3991	42.6078	169.719
8.61385	42.8496	42.7707	43.4241	42.6788	171.923			8.61385	42.1711	42.4942	42.6102	42.9739	170.225
8.62225	42.8214	42.7334	45.7231	42.8995	174.127			8.62225	42.235	42.4254	43.2154	42.8434	170.752
8.63065	43.2202	42.6645	45.8441	42.8178	174.285			8.63065	42.4226	42.3111	44.2912	42.4442	171.455
8.63905	43.2338	42.5167	44.1797	42.641	172.685			8.63905	42.8962	42.2383	44.1613	42.2701	171.443
8.64745	42.9045	42.3724	43.8732	42.7534	171.945			8.64745	43.3252	42.2091	43.1133	42.1969	170.915
8.65585	42.7332	42.2909	43.6151	42.8747	171.475			8.65585	42.9933	42.5061	42.7973	42.2496	170.629
8.66425	42.6732	42.2959	43.1134	42.7272	170.832			8.66425	42.4731	43.2197	42.5287	42.376	170.561
8.67265	42.5904	42.3691	42.7722	42.5498	170.281			8.67265	42.3288	43.1841	42.3413	42.4124	170.175
8.68105	42.4995	42.4133	43.0477	42.482	170.485			8.68105	42.3	42.5976	42.4575	42.7923	170.208
8.68945	42.4232	42.5592	43.6992	42.4648	171.148			8.68945	42.3028	42.4461	42.6216	43.2956	170.662
8.69785	42.3635	42.7847	43.3607	42.5051	170.956			8.69785	42.3066	42.3718	42.5722	43.0624	170.286
8.70625	42.3898	42.7312	43.1981	42.628	170.983			8.70625	42.2938	42.3449	42.4819	42.6603	169.798
8.71465	42.4155	42.5492	43.6369	42.7148	171.314			8.71465	42.2923	42.3521	42.7114	42.4626	169.834
8.72305	42.4187	42.4819	43.2853	42.6008	170.742			8.72305	42.3099	42.3414	43.6841	42.3213	170.691
8.73145	42.464	42.4844	42.8502	42.6484	170.491			8.73145	42.3279	42.4954	44.6081	42.2364	171.655
8.73985	42.4903	42.8948	44.8584	42.834	173.242			8.73985	42.6747	43.2268	44.4798	42.2129	172.597
8.74825	42.8531	47.3642	49.5538	43.1191	183.338			8.74825	43.0133	44.8264	44.513	42.2292	174.674
8.75665	45.4187	60.6053	56.173	44.8555	207.676			8.75665	42.9906	50.002	48.8558	42.3486	184.751
8.76505	48.6201	82.9263	72.383	46.6591	251.51			8.76505	44.1364	62.9576	58.9655	43.1454	209.86
8.77345	51.3055	111.546	97.2461	46.5444	306.926			8.77345	47.112	87.4279	75.7312	44.5766	255.822
8.78185	55.1684	140.288	120.535	46.0744	361.694			8.78185	51.5185	120.282	98.1801	45.8094	316.063
8.79025	58.2149	167.859	142.04	46.9263	415.193			8.79025	56.9276	147.566	118.729	47.3759	369.686
8.79865	59.7665	187.868	151.928	49.5175	447.546			8.79865	60.7484	166.676	136.165	48.6771	412.121
8.80705	64.402	187.452	150.733	50.6611	451.915			8.80705	62.1124	180.955	146.293	48.2482	436.782
8.81545	68.6577	175.335	149.714	48.7123	442.454			8.81545	61.4298	182.072	143.583	46.8383	432.557
8.82385	63.1893	162.63	140.25	47.1561	412.645			8.82385	56.954	166.605	134.665	45.7341	403.231
8.83225	55.4653	146.586	118.393	47.0683	366.979			8.83225	54.0572	142.355	124.785	45.6681	366.685
8.84065	52.015	124.558	94.2668	45.8878	316.458			8.84065	53.3749	120.056	108.924	45.4354	327.796
8.84905	51.1179	102.234	79.6586	43.9694	277.737			8.84905	50.0234	101.83	92.4911	44.9981	289.626
8.85745	50.8848	86.7077	69.5406	43.2113	250.642			8.85745	48.2148	85.0874	83.2138	45.157	262.011
8.86585	49.2648	75.395	58.4655	43.8413	227.055			8.86585	47.4379	73.9945	74.9917	45.0231	241.755
8.87425	45.7937	65.2544	53.0297	44.2188	208.647			8.87425	46.6818	67.7129	65.2671	45.5532	225.283
8.88265	43.6133	60.4021	51.4465	43.4858	199.336			8.88265	46.4348	60.1227	57.7908	45.8454	210.14
8.89105	43.8348	59.1596	48.1181	43.5384	194.538			8.89105	45.0476	53.4698	53.7723	44.2856	196.867
8.89945	44.6625	55.1351	45.7941	44.086	189.591			8.89945	43.5804	50.9263	50.4153	42.9178	187.996
8.90785	44.5886	50.6232	46.3769	43.4946	185.267			8.90785	43.3542	48.0522	47.9687	43.0096	182.302
8.91625	44.2298	48.7904	46.723	42.8653	182.672			8.91625	43.6829	45.8483	47.2959	43.473	180.555
8.92465	43.4595	47.6592	45.5692	42.7047	179.323			8.92465	43.4776	47.8779	47.7692	43.2499	182.57
8.93305	42.8846	47.1598	46.2587	42.6054	179.122			8.93305	43.1546	49.7678	48.0671	42.9286	183.722
8.94145	43.443	46.9853	48.6621	42.543	181.585			8.94145	43.0295	47.72	46.3802	42.5926	179.441
8.94985	44.1246	45.3597	49.7873	42.826	181.957			8.94985	43.082	44.7001	44.6364	42.3844	174.948
8.95825	43.4497	44.4577	49.2592	43.223	180.483			8.95825	42.8688	43.9126	45.3837	42.3759	174.751
8.96665	42.9918	45.0459	47.254	43.1015	178.343			8.96665	42.6849	44.8917	46.4216	42.3845	176.382
8.97505	43.0262	44.8428	46.3995	42.7527	177.041			8.97505	43.0667	46.1067	45.0963	42.6812	176.849
8.98345	42.8296	44.0901	47.172	42.5609	176.691			8.98345	43.6484	46.482	44.395	42.9957	177.56
8.99185	42.6338	43.5765	46.9996	42.4872	175.642			8.99185	43.475	45.4783	45.1682	42.7404	176.789
9.00025	42.5711	43.5776	45.325	42.4984	173.979			9.00025	43.0281	44.1798	44.9179	42.442	174.55
9.00865	42.5659	43.7069	44.729	42.5561	173.613			9.00865	42.6087	43.4725	43.9568	42.3685	172.432
9.01705	42.5381	43.8921	44.8183	42.8277	174.085			9.01705	42.3654	43.3552	44.8994	42.3638	173.109
9.02545	42.5021	44.3648	44.6664	43.044	174.579			9.02545	42.323	43.4192	46.5231	42.3969	174.621
9.03385	42.5358	44.152	45.2698	42.7727	174.699			9.03385	42.9216	43.3083	45.6498	42.4311	174.203
9.04225	42.7188	43.8547	46.3797	42.5245	175.524			9.04225	43.4277	43.2736	43.9969	42.3824	173.12
9.05065	42.8314	43.8747	47.2413	42.7705	176.705			9.05065	42.9548	42.9285	43.3321	42.3159	171.527
9.05905	42.7011	43.379	46.605	43.0445	175.628			9.05905	42.5211	42.5189	43.9293	42.5341	171.574
9.06745	42.5911	42.8554	44.5662	42.8451	172.85			9.06745	42.3996	43.1345	44.8094	42.7599	173.148
9.07585	42.5336	42.6908	43.9978	42.6271	171.947			9.07585	42.4143	44.0137	43.97	42.6212	172.911
9.08425	42.5031	42.607	45.4467	42.5601	173.157			9.08425	42.6241	43.5094	42.8829	42.4682	171.441
9.09265	42.5081	42.5541	45.7538	42.5276	173.267			9.09265	42.7443	42.7068	42.7114	42.3957	170.621
9.10105	42.4941	43.8817	44.2127	42.4911	173.147			9.10105	42.5072	42.4576	42.8241	42.3617	170.16
9.10945	42.4587	45.581	43.0479	42.4909	173.567			9.10945	42.3743	42.7115	42.7104	42.3663	170.183
9.11785	42.4972	44.995	42.6895	42.492	172.555			9.11785	42.3766	43.2417	42.548	42.3843	170.552
9.12625	42.5563	43.8459	42.6388	42.4828	171.589			9.12625	42.4213	43.45	42.4602	42.4117	170.723
9.13465	42.5684	43.4233	43.618	42.5153	172.177			9.13465	42.4522	43.3737	42.4117	42.4276	170.662
9.14305	43.1324	43.2651	44.6091	42.5379	173.531			9.14305	42.3969	42.9983	42.4205	42.3991	170.198
9.15145	43.9582	43.3165	43.8508	42.5638	173.634			9.15145	42.3414	42.6244	42.4216	42.3803	169.781
9.15985	43.7545	43.9466	43.7302	43.5484	175.103			9.15985	42.2841	42.4951	42.3278	42.3976	169.509
9.16825	43.0068	44.2914	44.2854	44.5996	176.099			9.16825	42.2101	42.5162	42.2913	42.4501	169.481
9.17665	43.242	44.1611	44.3172	44.2616	175.904			9.17665	42.1824	42.7765	42.3553	42.501	169.846
9.18505	44.2932	44.7656	44.3523	43.6568	177.237			9.18505	42.2388	43.0908	42.3725	42.4781	170.142
9.19345	44.2477	45.4425	44.3792	43.6368	177.551			9.19345	42.3463	42.8797	42.3772	42.364	169.928
9.20185	43.8242	45.1007	44.0795	43.1293	176.119			9.20185	42.4181	42.4419	42.4627	42.6121	169.973
9.21025	43.7727	45.4602	43.5564	42.5886	175.471			9.21025	42.4787	42.2506	42.5097	43.0802	170.322
9.21865	43.3498	45.6961	43.009	42.5149	174.456			9.21865	42.5494	42.4743	43.4526	42.9277	171.512
9.22705	43.0525	44.4172	42.9494	42.7118	173.111			9.22705	42.4595	42.9846	44.8836	42.6052	172.89
9.23545	43.3597	43.4472	43.046	43.1294	173.079			9.23545	42.2845	42.9705	44.3777	42.5228	171.974
9.24385	43.6988	43.934	42.7944	43.3051	173.785			9.24385	42.955	42.842	43.2073	42.4422	171.558
9.25225	43.4151	44.6228	42.5515	42.9534	173.478			9.25225	43.9179	43.0582	43.191	42.3237	172.516
9.26065	43.9019	43.9445	42.647	42.5707	172.978			9.26065	43.8501	42.8456	43.2417	42.2051	172.068
9.26905	44.6037	42.8769	42.7725	42.4119	172.726			9.26905	43.376	42.3598	42.8885	42.136	170.772
9.27745	43.7745	42.5082	42.7585	42.4264	171.488			9.27745	43.0157	42.2597	42.8348	42.2006	170.376
9.28585	42.8702	42.683	42.6338	42.5293	170.759			9.28585	42.8119	42.4235	43.0204	42.3501	170.598
9.29425	42.5356	43.1634	42.4676	42.621	170.775			9.29425	42.4601	42.5049	42.929	42.4575	170.324
9.30265	42.4445	43.257	42.3555	42.6799	170.703			9.30265	42.3354	42.4788	42.8869	42.6507	170.371
9.31105	42.5515	43.0987	42.4102	42.6621	170.738			9.31105	42.4754	42.4075	42.7785	42.7565	170.389
9.31945	42.7182	42.886	42.5611	42.5196	170.665			9.31945	42.8774	42.2503	42.5978	42.4568	170.177
9.32785	42.7498	42.5582	43.3199	42.3606	171.038			9.32785	43.1987	42.1101	42.5275	42.1675	170.018
9.33625	42.6912	42.497	46.5044	42.3274	174.189			9.33625	42.84	42.1144	42.4287	42.1458	169.541
9.34465	42.6016	42.6667	49.7179	42.412	177.288			9.34465	42.4409	42.2481	43.0144	42.2565	170.017
9.35305	42.4941	42.7084	48.5663	42.5993	176.142			9.35305	42.2159	42.4165	44.1091	42.3612	171.095
9.36145	42.3983	42.6897	45.5727	42.7615	173.474			9.36145	42.0962	42.5154	43.9915	42.3811	170.895
9.36985	42.3943	42.7047	43.6708	42.6995	171.498			9.36985	42.1573	42.476	43.0497	42.3074	169.987
9.37825	42.4848	42.7771	42.8183	42.5099	170.64			9.37825	42.3275	42.3134	43.1393	42.1886	170.027
9.38665	42.5857	42.832	42.6438	42.3537	170.418			9.38665	42.4461	42.1772	43.7719	42.1137	170.505
9.39505	42.6327	42.628	42.6489	42.2867	170.182			9.39505	42.5627	42.1733	43.4291	42.1306	170.251
9.40345	42.605	42.6606	42.6275	42.3716	170.307			9.40345	42.5518	42.2444	42.7683	42.2366	169.824
9.41185	42.5076	43.0376	42.6992	42.5563	170.806			9.41185	42.2801	42.342	42.3961	42.3667	169.39
9.42025	42.3778	43.0349	42.7902	42.6724	170.831			9.42025	42.1179	42.862	42.4753	42.4614	169.985
9.42865	42.3072	42.8747	43.0814	42.6517	170.946			9.42865	42.2014	43.4854	42.8293	42.4653	170.948
9.43705	42.3691	42.8264	43.6275	42.5481	171.369			9.43705	42.3984	43.1356	42.7429	42.3025	170.478
9.44545	42.5313	42.6433	43.533	42.4036	171.06			9.44545	42.549	42.4474	42.5562	42.1291	169.727
9.45385	42.742	42.4899	43.0844	42.6726	171.02			9.45385	42.5399	42.192	42.5129	43.5792	170.882
9.46225	42.827	42.459	42.8458	43.0873	171.225			9.46225	42.38	42.1756	42.4236	45.2132	172.182
9.47065	42.6718	42.4697	43.5402	42.9428	171.663			9.47065	42.2228	42.7414	42.8783	44.2472	172.112
9.47905	42.5986	42.5345	44.7615	42.7697	172.67			9.47905	42.1618	43.475	43.4771	43.0508	172.151
9.48745	43.0664	42.6173	44.486	43.6016	173.711			9.48745	42.1694	43.2314	43.2287	42.6596	171.188
9.49585	43.6905	42.7625	43.6645	45.134	175.288			9.49585	42.2209	42.6132	43.332	42.5301	170.769
9.50425	43.5616	42.8776	44.0095	46.3113	176.793			9.50425	42.449	42.3813	43.6037	42.4397	170.865
9.51265	43.2838	42.7453	44.5422	46.7311	177.242			9.51265	42.6511	42.3251	43.6596	42.3387	170.982
9.52105	43.2189	42.5393	44.1015	45.5436	175.335			9.52105	42.5474	42.3277	44.3434	42.2671	171.527
9.52945	42.8688	42.6563	43.9098	44.0756	173.605			9.52945	42.9107	42.33	44.7344	42.9509	172.893
9.53785	42.5752	43.649	45.0227	43.5063	174.877			9.53785	43.3754	42.3078	43.9008	43.8264	173.365
9.54625	42.5244	44.65	45.3942	43.8785	176.311			9.54625	43.3828	42.2726	42.9231	43.3541	171.919
9.55465	42.5168	43.9752	44.104	44.4922	174.943			9.55465	43.3946	42.2658	43.1227	42.59	171.449
9.56305	42.5126	43.3074	43.6972	43.7533	173.43			9.56305	42.9727	42.3632	44.8173	42.3547	172.567
9.57145	42.5184	43.6517	44.3118	42.8802	173.37			9.57145	42.5434	42.4942	45.8617	42.3122	173.129
9.57985	42.5432	43.3778	43.7501	43.0574	172.617			9.57985	42.4089	42.4704	44.7471	42.3442	171.891
9.58825	42.5583	42.6714	42.7053	43.993	171.98			9.58825	42.4075	42.3522	42.9697	42.3859	170.132
9.59665	44.3451	42.4299	47.4867	43.3148	177.897			9.59665	42.3558	42.3	42.3038	42.3643	169.384

## Sheet: Supplementary Figure 8
Panel b: calibration example
	All fits are linear of the form Concetration = p1*Lipid signal + p2
Concentration (uM)	0	500	50	5	0.5	0.05
DOPE (a.u)	566.407	177627	26972	2946.05	423.055	325.345
fitted curve (p1, p2)	0.0018767	-0.612929
DOPG (a.u)	467.202	836374	130204	14201.3	1975.14	1424.96
fitted curve (p1, p2)	0.000386633	-0.355396
DPPE (a.u)	2690.44	382000	75941.6	8500.12	505.929	835.236
fitted curve (p1, p2)	0.000667186	-0.695645
DPPG (a.u)	1373.94	841134	122810	14021	2486.63	1354.83
fitted curve (p1, p2)	0.000411769	-0.588058
POPE (a.u)	453.214	103705	16332	1901.6	295.573	140.301
fitted curve (p1, p2)	0.00310746	-0.774621
POPG (a.u)	572.288	268321	45107.4	5130.45	573.683	667.586
fitted curve (p1, p2)	0.00112026	-0.5522

[truncated: 7 more sheets: Supplementary Figure 9, Supplementary Figure 10, Supplementary Figure 15, Supplementary Figure 16, Supplementary Figure 17, Supplementary Figure 18, Supplementary Figure 19]
